# Supplementary material for: Microvascular endothelial cells-derived microvesicles imply in ischemic stroke by modulating astrocyte and blood brain barrier function and cerebral blood flow
Source: Mol Brain. 2016 Jun 7;9:63. doi: 10.1186/s13041-016-0243-1 (PMC4897950; doi:10.1186/s13041-016-0243-1)
Supplement: Additional file 1: — Availability of data for EMVs identification. (XLS 17 kb) [file 13041_2016_243_MOESM1_ESM.xls]

## Sheet: Sheet1
EMVs positively expressed Annexin V(%)	97 ± 1.5 %
EMVs positively expressed CD31(%)	91 ± 1.3 %
EMVs positively expressed CD144(%)	92 ± 1.1 %
