# Supplementary material for: Microvascular endothelial cells-derived microvesicles imply in ischemic stroke by modulating astrocyte and blood brain barrier function and cerebral blood flow
Source: Mol Brain. 2016 Jun 7;9:63. doi: 10.1186/s13041-016-0243-1 (PMC4897950; doi:10.1186/s13041-016-0243-1)
Supplement: Additional file 2: — Availability of data for proliferation, GFAP, PI3K and Akt protein expression in vehicle, OGD-EMVs and n-EMVs treated astrocytes. (XLS 20 kb) [file 13041_2016_243_MOESM2_ESM.xls]

## Sheet: Sheet1
	vehicle	OGD-EMVs	n-EMVs	n-EMVs+LY294002
proliferation of astrocytes(MTT assay, OD value)	0.75 ± 0.07	0.49 ± 0.05	1.06 ± 0.17	0.76±0.055
GFAP protein level(GFAP/actin)	0.39 ±0.04	0.22 ± 0.026	0.54 ± 0.03	—
PI3K protein level (PI3K/actin)	0.79±0.035	0.57±0.034	1.03±0.11	—
Akt protein level (Akt/actin)	0.804±0.048	0.17±0.045	1.13±0.18	0.79±0.048
