# Supplementary material for: Microvascular endothelial cells-derived microvesicles imply in ischemic stroke by modulating astrocyte and blood brain barrier function and cerebral blood flow
Source: Mol Brain. 2016 Jun 7;9:63. doi: 10.1186/s13041-016-0243-1 (PMC4897950; doi:10.1186/s13041-016-0243-1)
Supplement: Additional file 3: — Availability of data for apoptotic rate, cleaved caspase-9 and Bcl-2 protein level in vehicle, OGD-EMVs and n-EMVs treated astrocytes. (XLS 19 kb) [file 13041_2016_243_MOESM3_ESM.xls]

## Sheet: Sheet1
	vehicle	n-EMVs	OGD-EMVs
apoptosis of astrocyte cells (%)	26.85 ± 1.58	15.13 ± 1.32	31.94 ± 2.00
cleaved caspase-9 protein level(caspase-9/actin)	0.13 ± 0.0057	0.055 ± 0.0067	0.21 ± 0.0048
Bcl-2 protein level (Bcl-2/actin)	0.53 ± 0.026	0.64 ± 0.014	0.41 ± 0.016
