# Supplementary material for: Microvascular endothelial cells-derived microvesicles imply in ischemic stroke by modulating astrocyte and blood brain barrier function and cerebral blood flow
Source: Mol Brain. 2016 Jun 7;9:63. doi: 10.1186/s13041-016-0243-1 (PMC4897950; doi:10.1186/s13041-016-0243-1)
Supplement: Additional file 4: — Availability of data for FITC-Dextran Flux, claudin-5 and ZO-1 protein level in vehicle, OGD-EMVs and n-EMVs treated astrocytes. (XLS 19 kb) [file 13041_2016_243_MOESM4_ESM.xls]

## Sheet: Sheet1
	vehicle	n-EMVs	OGD-EMVs
FITC-Dextran Flux×10-6 (cm/s)	1.5 ± 0.14	1.3 ± 0.14	1.9 ± 0.17
claudin-5 protein level(claudin-5/actin)	0.4 ± 0.016	0.48 ± 0.011	0.31 ± 0.017
ZO-1 protein level(ZO-1/actin)	0.14 ± 0.029	0.47 ± 0.0086	0.0104 ± 0.0049
