# Supplementary material for: Microvascular endothelial cells-derived microvesicles imply in ischemic stroke by modulating astrocyte and blood brain barrier function and cerebral blood flow
Source: Mol Brain. 2016 Jun 7;9:63. doi: 10.1186/s13041-016-0243-1 (PMC4897950; doi:10.1186/s13041-016-0243-1)
Supplement: Additional file 5: — Availability of data for Evans blue dye extravasation in tMCAO mice after treated with OGD-EMVs and n-EMVs. (XLS 18 kb) [file 13041_2016_243_MOESM5_ESM.xls]

## Sheet: Sheet1
	sham	model	n-EMVs	OGD-EMVs
Evans blue dye extravasation (μg / g mouse brain)	0	8.4 ± 0.51	4.8 ± 0.31	14.7 ± 0.81
