# Supplementary material for: Microvascular endothelial cells-derived microvesicles imply in ischemic stroke by modulating astrocyte and blood brain barrier function and cerebral blood flow
Source: Mol Brain. 2016 Jun 7;9:63. doi: 10.1186/s13041-016-0243-1 (PMC4897950; doi:10.1186/s13041-016-0243-1)
Supplement: Additional file 6: — Availability of data for CBF, infarct volume and neurological deficits of tMCAO mice after treated with OGD-EMVs and n-EMVs. (XLS 12 kb) [file 13041_2016_243_MOESM6_ESM.xls]

## Sheet: Sheet1
	sham	model	n-EMVs	OGD-EMVs
infarct volume (%)	0	25.34 ± 6.12	10.17 ± 3.78	42.62 ± 7.98
neurological deficit score	0	2.4 ± 0.55	1.4 ± 0.55	3.2 ± 0.83
CBF (PU)	118 ± 9.72	70.8 ± 7.69	91 ± 5.87	40 ± 8.25
